# Supplementary material for: Identification of microRNA-Related Target Genes for the Development of Otic Organoids
Source: Int J Mol Sci. 2025 Oct 31;26(21):10627. doi: 10.3390/ijms262110627 (PMC12608458; doi:10.3390/ijms262110627)
Supplement: Supplementary file 1 [file ijms-26-10627-s001.zip]

Archive with 2 entries (2 files):
- Supplementary Tables.docx
- Supplementary_Material_Figure.pdf
